# Supplementary material for: Insights from Structure-Based Simulations into the Persulfidation of Uridine Diphosphate-Glycosyltransferase71c5 Facilitating the Reversible Inactivation of Abscisic Acid
Source: Int J Mol Sci. 2024 Sep 6;25(17):9679. doi: 10.3390/ijms25179679 (PMC11395816; doi:10.3390/ijms25179679)
Supplement: Supplementary file 1 [file ijms-25-09679-s001.zip]

Archive with 1 entries (1 files):
- ijms-3159487-supplementary.pdf
